# Supplementary material for: Thymoquinone Radiosensitizes Human Colorectal Cancer Cells in 2D and 3D Culture Models
Source: Cancers (Basel). 2022 Mar 8;14(6):1363. doi: 10.3390/cancers14061363 (PMC8945905; doi:10.3390/cancers14061363)
Supplement: Supplementary file 1 [file cancers-14-01363-s001.zip]

Archive with 1 entries (1 files):
- cancers-1555651 supplementary.pdf
